# Supplementary material for: Inhibition of Chk2 promotes neuroprotection, axon regeneration, and functional recovery after CNS injury
Source: Sci Adv. 2022 Sep 14;8(37):eabq2611. doi: 10.1126/sciadv.abq2611 (PMC9473583; doi:10.1126/sciadv.abq2611)
Supplement: Supplementary file 3 — Data S1 and S2 [file sciadv.abq2611_data_s1_and_s2.zip]

Archive with 2 entries (2 files):
- sciadv.abq2611_data_s1.xlsx
- sciadv.abq2611_data_s2.pdf
