# Supplementary material for: Inhibition of Chk2 promotes neuroprotection, axon regeneration, and functional recovery after CNS injury
Source: Sci Adv. 2022 Sep 14;8(37):eabq2611. doi: 10.1126/sciadv.abq2611 (PMC9473583; doi:10.1126/sciadv.abq2611)
Supplement: Supplementary file 3 — Data S1 and S2 [file sciadv.abq2611_data_s1_and_s2.zip › sciadv.abq2611_data_s1.xlsx]

## Sheet: Fig. 1
Fig. 1A
	w1118			Aβ1-42			Aβ1-42;ATMRNAi			ATMRNAi
Day	PI	SD	n	PI	SD	n	PI	SD	n	PI	SD	n
0	1	0.264862	15	1	0.287078	15	1	0.185136	15	1	0.279145	15
2	1.04264	0.094193	5	0.83586	0.105498	5	0.975271	0.25643	5	0.972515	0.167814	5
5	0.966371	0.254503	5	0.777742	0.390712	5	1.01434	0.110452	5	0.92232	0.157944	5
14	0.722878	0.160589	5	0.226589	0.103129	5	0.688256	0.238173	5	0.674448	0.112705	5
16	0.889	0.105619	5	0.344443	0.086673	5	0.85466	0.082373	5	0.722925	0.104786	5
21	0.720709	0.162869	5	0.218366	0.104478	5	0.855794	0.264346	5	0.652531	0.119089	5
23	0.671018	0.205284	5	0.205819	0.121576	5	0.635625	0.183511	5	0.636957	0.132843	5
27	0.483427	0.168693	5	0.084387	0.065623	5	0.428537	0.177361	5	0.591717	0.159337	5
30	0.52988	0.174674	5	0.122501	0.122238	5	0.320233	0.179796	5	0.49876	0.163647	5
33	0.493902	0.156474	5	0.111014	0.180145	5	0.211889	0.096177	5	0.447707	0.133693	5
Fig. 1B
	w1118			Aβ1-42			Aβ1-42;ATRRNAi			ATRRNAi
Day	PI	SD	n	PI	SD	n	PI	SD	n	PI	SD	n
0	1	0.264862	15	1	0.287078	15	1	0.350517	15	1	0.346626	15
2	1.04264	0.094193	5	0.83586	0.105498	5	1.06227	0.370436	5	0.889793	0.268474	5
5	0.966371	0.254503	5	0.777742	0.390712	5	0.860434	0.278437	5	0.728101	0.064377	5
14	0.722878	0.160589	5	0.226589	0.103129	5	0.56354	0.194672	5	0.319739	0.164025	5
16	0.889	0.105619	5	0.344443	0.086673	5	0.825562	0.185079	5	0.538787	0.170815	5
21	0.720709	0.162869	5	0.218366	0.104478	5	0.552835	0.197337	5	0.505584	0.220712	5
23	0.671018	0.205284	5	0.205819	0.121576	5	0.493808	0.28961	5	0.398149	0.162556	5
27	0.483427	0.168693	5	0.084387	0.065623	5	0.338857	0.21728	5	0.402888	0.141212	5
30	0.52988	0.174674	5	0.122501	0.122238	5	0.276598	0.185871	5	0.353152	0.170741	5
33	0.493902	0.156474	5	0.111014	0.180145	5	0.137258	0.108146	5	0.20514	0.117416	5
Fig. 1C
	w1118			Aβ1-42			Aβ1-42;CHK2RNAi			CHK2RNAi
Day	PI	SD	n	PI	SD	n	PI	SD	n	PI	SD	n
0	1	0.264862	15	1	0.287078	15	1	0.242148	15	1	0.150522	15
2	1.04264	0.094193	5	0.83586	0.105498	5	1.05426	0.428571	5	0.897447	0.155061	5
5	0.966371	0.254503	5	0.777742	0.390712	5	0.923054	0.269608	5	0.793988	0.128141	5
14	0.722878	0.160589	5	0.226589	0.103129	5	0.549851	0.142967	5	0.52631	0.114592	5
16	0.889	0.105619	5	0.344443	0.086673	5	0.879016	0.31178	5	0.650162	0.131144	5
21	0.720709	0.162869	5	0.218366	0.104478	5	0.438145	0.234669	5	0.542666	0.124676	5
23	0.671018	0.205284	5	0.205819	0.121576	5	0.422772	0.380383	5	0.570281	0.139001	5
27	0.483427	0.168693	5	0.084387	0.065623	5	0.2014	0.134674	5	0.510559	0.154221	5
30	0.52988	0.174674	5	0.122501	0.122238	5	0.181261	0.145915	5	0.549903	0.148621	5
33	0.493902	0.156474	5	0.111014	0.180145	5	0.086721	0.098636	5	0.548599	0.19306	5
Fig. 1D
	w1118			Aβ1-42			Aβ1-42;CHK1RNAi			CHK1RNAi
Day	PI	SD	n	PI	SD	n	PI	SD	n	PI	SD	n
0	1	0.10349	15	1	0.160227	15	1	0.147384	15	1	0.072246	15
4	1.11878	0.199517	5	1.01298	0.132941	5	0.925487	0.185241	5	0.817951	0.120275	5
7	1.18753	0.206598	5	1.04442	0.137266	5	0.813171	0.140033	5	0.757499	0.114513	5
11	1.05159	0.109266	5	0.510797	0.110375	5	0.745824	0.028758	5	0.50037	0.117249	5
13	0.910475	0.122601	5	0.391312	0.257746	5	0.625388	0.147605	5	0.714812	0.089966	5
17	0.750654	0.173466	5	0.097177	0.05571	5	0.432531	0.074263	5	0.608035	0.073709	5
19	1.0725	0.046149	5	0.24427	0.07836	5	0.593276	0.115184	5	0.788472	0.070706	5
24	0.638327	0.061307	5	0.161304	0.048748	5	0.216727	0.018524	5	0.508032	0.053858	5
26	0.622524	0.346704	5	0.203873	0.103575	5	0.357549	0.196762	5	0.752387	0.322506	5
Fig. 1E-H
Survival			ATM Knockdown		ATR Knockdown		CHK1 Knockdown		CHK2 Knockdown
	elav > w1118	elav > Aβ	elav > Aβ; tefu RNAi (GL00138)	elav > tefu RNAi (GL00138)	elav > Aβ; grp RNAi (JF02588)	elav > grp RNAi (JF02588)	elav > Aβ; loki RNAi (GL00020)	elav > loki RNAi (GL00020)	elav > Aβ; mei41 RNAi (GL00284)	elav > mei41 RNAi (GL00284)
# deaths	97	95	93	97	97	91	98	90	93	88
# censored	2	3	4	4	2	1	1	3	1	3
Median survival	35	17	35	40	35	42	31	45	35	42
			ATM Knockdown		ATR Knockdown		CHK1 Knockdown		CHK2 Knockdown
Day post temp shift	elav > w1118	elav > Aβ	elav > Aβ; tefu RNAi (GL00138)	elav > tefu RNAi (GL00138)	elav > Aβ; grp RNAi (JF02588)	elav > grp RNAi (JF02588)	elav > Aβ; loki RNAi (GL00020)	elav > loki RNAi (GL00020)	elav > Aβ; mei41 RNAi (GL00284)	elav > mei41 RNAi (GL00284)
0	99	98	97	101	99	92	99	93	94	91
3	99	98				92		93	94
4	98	95	97	101	99	91	99	90		91
7	97	92							93
10	95	91	95		97		98	88		89
14		87		100	96		96		92	88
17	92	86	93	99	95	90	94	86	90	87
18								82
20		44					73		85
21	89	36	86	94	85	83	72		84
25	87	22	83	93	82	82	65	81
26		17			81
28	85	16	79	90	80	77	56		79	85
31	74	12	77	85	78	75	50	77	77	84
33		3	71	82	76				75
35	72	2	69	80	75	74	44	76	73	81
38	40		40	51	38	52	21		36	78
39	32		32		29		20	74	33	74
40	24		23	50	19	51	15	73	27	64
42	14		12	45	7	50	13	66	16	48
45	7		6	30	3	45	6	54	10	34
47				18		36	2	39
48				17		32		38
49			1	12		30	1	32	4	11
52				6	1			21	2	7
55						15		18	1	5
59				5		10		16		2
61				1		5		6
Percentage surviving			ATM Knockdown		ATR Knockdown		CHK1 Knockdown		CHK2 Knockdown
Day post temp shift	elav > w1118	elav > Aβ	elav > Aβ; tefu RNAi (GL00138)	elav > tefu RNAi (GL00138)	elav > Aβ; mei41 RNAi (GL00284)	elav > mei41 RNAi (GL00284)	elav > Aβ; grp RNAi (JF02588)	elav > grp RNAi (JF02588)	elav > Aβ; loki RNAi (GL00020)	elav > loki RNAi (GL00020)
0	100	100	100	100	100	100	100	100	100	100
3	98.9899	96.9388			98.9362			98.913		96.7742
4	98.9899	95.9184	98.9691	100		100	98.9899	97.8261	100	96.7742
7	96.9489	94.8758			97.8723
10	93.8873	90.7054	97.9273			98.8764	98.9899		97.9592	94.5748
14		89.6628		99	95.7447	97.7528	97.9588		95.9184
17	90.8258	46.9166	90.5564	95	91.4894	96.6292	87.6473	91.3043	74.4898	90.176
18										89.0762
20		38.3863			90.413				73.4694
21	88.7848	23.4583	89.5034	95	85.0313		84.5539	90.2043	66.3265
25	86.7437	18.1269	85.19	91.9355			83.5227	84.704	57.1429	84.6774
26		17.0606					82.4916
28	76.5386	12.7954	83.0333	86.828	82.8786	95.4924	80.4293	82.5039	51.0204
31	74.47	3.19886	76.5632	84.7849	80.7259	92.082	78.367	81.4039	44.898	83.5777
33		2.13257	74.4065	82.717	78.5732		77.3359
35	41.3722	0	43.1342	52.7321	38.7484	88.6715	39.1835	57.2027	21.4286	81.3783
38	33.0978		34.5074	51.6981	35.5194	84.1243	29.9032	56.1027	20.4082
39	24.8233		24.8022		29.0613	72.7561	19.5918		15.3061	80.2786
40	14.4803		12.9403	46.5283	17.2215	54.5671	7.21801	55.0026	13.2653	72.5806
42	7.24014		6.47013	31.0189	10.7635	38.6517	3.09343	49.5024	6.12245	59.3842
45	0		1.07835	18.6113	4.30538	12.505	1.03114	39.6019	2.04082	42.8886
47				17.5774				35.2017	1.02041	41.7889
48				12.4076				33.0016		35.1906
49			0	6.20378	2.15269	7.9577		16.5008	0	23.0938
52				5.16981	1.07635	5.68407	0			19.7947
55					0	2.27363		11.0005		17.5953
59				1.03396		0		5.50026		6.59824
61				0				0		1.09971
Fig. 1I
	w1118			Aβ1-42			Aβ1-42;PARPRNAi			PARPRNAi					w1118	Aβ1-42	Aβ1-42;PARPRNAi	PARPRNAi
Day	PI	SD	n	PI	SD	n	PI	SD	n	PI	SD	n		Slope	-0.01077	-0.0236	-0.02287	-0.007549
0	1	0.385122	10	1	0.23727	10	1	0.220042	10	1	0.0996695	10		Std. Error	0.003463	0.002448	0.002215	0.004865
6	1.06076	0.0934053	5	1.12822	0.233575	5	1.02957	0.177967	5	1.1544	0.21067	5		Y-intercept	1	1	1	1
11	1.06655	0.27067	5	0.804392	0.119285	5	0.75692	0.229678	5	0.903474	0.0924519	5		X-intercept	92.86	42.37	43.73	132.5
14	1.28534	0.185452	5	0.797017	0.131718	5	0.953555	0.0988235	5	1.49919	0.164869	5
22	0.773328	0.189797	5	0.290947	0.107018	5	0.437637	0.0598425	5	0.743717	0.274364	5
25	0.632154	0.145906	5	0.349617	0.119473	5	0.412631	0.132619	5	0.589664	0.121607	5
28	0.602869	0.116637	5	0.404806	0.161645	5	0.308926	0.107224	5	0.965663	0.174542	5
32	0.531181	0.075206	5	0.23671	0.1608	5	0.211881	0.141649	5	0.541199	0.103933	5

## Sheet: Fig. 2
Fig. 2B
	pChk1		pChk2
	Intact	DC+vehicle	Intact	DC+vehicle
Repeat 1	980	1002	1899	24555
Repeat 2	1090	1016	2035	20466
Repeat 3	885	988	2015	22240
Fig. 2C-E
	C. % surviving DRGN						D. % DRGN with neurites						E. Mean neurite length
Well	Vehicle	FGF2	Chk1i	Chk2i		Well	Vehicle	FGF2	Chk1i	Chk2i		Well	Vehicle		FGF2	Chk1i
1	42	62	42	92		1	2	42	5	82		1	12		200	20
2	40	65	35	95		2	5	45	4	85		2	14		150	15
3	35	60	38	92		3	3	40	3	80		3	15		140	12
4	38	65	40	90		4	4	38	5	86		4	22		170	14
5	41	60	35	91		5	3	40	5	80		5	18		165	15
6	38	65	38	93		6	3	43	4	86		6	17		172	14
7	42	62	40	90		7	3	41	3	85		7	15		169	14
8	38	63	40	92		8	4	41	4	85		8	15		164	15
9	35	65	41	93		9	5	42	5	80		9	15		169	18
Fig. 2G

## Sheet: Fig. 3
Fig. 3B
	Chk2 levels			Chk1 levels
	Intact	DC+vehicle	DC+Chk2i	Intact	DC+vehicle	DC+Chk2i
Repeat 1	5233	17455	5455	1245	1433	1542
Repeat 2	5422	18124	5245	1091	1235	1546
Repeat 3	5049	16788	5665	1399	1633	1542
Fig. 3D	Fiber counts (%)
	Distance (mm)	-4				-2				0				2				4				6
Rat	Sham	DC+vehicle	DC+Chk1i	DC+Chk2i	Sham	DC+vehicle	DC+Chk1i	DC+Chk2i	Sham	DC+vehicle	DC+Chk1i	DC+Chk2i	Sham	DC+vehicle	DC+Chk1i	DC+Chk2i	Sham	DC+vehicle	DC+Chk1i	DC+Chk2i	Sham	DC+vehicle	DC+Chk1i	DC+Chk2i
1	100	100	99	101	100	85	82	92	100	2	3	60	100	2	4	45	100	1	2	25	100	0	0	25
2	100	101	101	100	100	90	80	90	100	3	3	62	100	2	3	40	100	1	2	35	100	0	0	18
3	100	99	100	99	100	84	84	92	100	2	4	70	100	1	3	50	100	1	3	33	100	0	0	22
4	100	100	101	99	100	78	82	80	100	2	4	65	100	2	3	40	100	1	2	35	100	0	0	25
5	100	99	99	101	100	79	77	95	100	3	3	55	100	2	3	45	100	1	3	35	100	0	0	22
6	100	100	100	100	100	88	75	82	100	2	5	66	100	1	3	40	100	1	2	30	100	0	0	30
7	100	99	100	100	100	84	78	88	100	3	4	63	100	2	3	43	100	1	2	32	100	0	0	25
8	100	100	100	100	99	79	79	85	100	2	2	68	100	2	2	48	100	1	5	34	100	0	2	25
9	100	100	99	99	100	84	78	90	99	3	3	70	99	2	3	42	99	1	2	30	99	0	0	24
10	100	100	100	100	100	85	79	92	100	2	2	60	10	1	2	42	100	1	3	35	100	0	1	21
Fig. 3F
Simulus Intensity	0.2	0.4	0.6	0.8	1	1.1	0.2	0.4	0.6	0.8	1	1.1	0.2	0.4	0.6	0.8	1	1.1	0.2	0.4	0.6	0.8	1	1.1
Animal No.	Sham						DC+vehicle						DC+Chk1i						DC+Chk2i
1	0	0.72	1.4	2.12	2.58	2.66	0	0.02	0.05	0.05	0.03	0.04	0	0.04	0.03	0.05	0.03	0.05	0	0.6	1.1	1.5	1.77	1.85
2	0	0.7	1.2	2.2	2.55	2.64	0	0.02	0.04	0.06	0.02	0.05	0	0.03	0.06	0.07	0.03	0.06	0	0.58	1.1	1.6	1.75	1.9
3	0	0.69	1.3	2.15	2.58	2.68	0	0.01	0.058	0.06	0.03	0.06	0	0.05	0.03	0.02	0.04	0.06	0	0.6	0.98	1.5	1.78	1.94
4	0	0.68	1.5	2.05	2.57	2.66	0	0.03	0.06	0.06	0.04	0.04	0	0.04	0.02	0.03	0.04	0.06	0	0.61	1.1	1.4	1.8	1.91
5	0	0.72	1.1	2.1	2.54	2.66	0	0.03	0.02	0.05	0.03	0.04	0	0.03	0.03	0.05	0.05	0.04	0	0.65	1.1	1.5	1.77	1.9
6	0	0.75	1.5	2	2.55	2.67	0	0.02	0.03	0.05	0.02	0.03	0	0.03	0.04	0.06	0.03	0.03	0	0.65	1.3	1.6	1.75	1.77
7	0	0.75	1.6	2.06	2.24	2.68	0	0.02	0.08	0.06	0.03	0.02	0	0.05	0.03	0.04	0.02	0.06	0	0.62	0.9	1.5	1.58	1.78
8	0	0.76	1.3	2.08	2.59	2.64	0	0.02	0.07	0.03	0.03	0.03	0	0.04	0.03	0.05	0.02	0.03	0	0.62	1.1	1.5	1.65	1.72
9	0	0.73	1.4	2.2	2.64	2.7	0	0.01	0.03	0.04	0.04	0.03	0	0.05	0.05	0.06	0.03	0.04	0	0.63	1.2	1.6	1.69	1.98
10	0	0.71	1.5	2.1	2.62	2.69	0	0.02	0.04	0.03	0.03	0.06	0	0.06	0.02	0.05	0.03	0.06	0	0.62	0.9	1.35	1.66	1.88
11	0	0.69	1.5	2.1	2.59	2.66	0	0.03	0.05	0.06	0.03	0.04	0	0.03	0.03	0.05	0.03	0.06	0	0.58	1.1	1.5	1.8	1.8
12	0	0.68	1.4	2.22	2.58	2.69	0	0.02	0.04	0.08	0.04	0.05	0	0.03	0.03	0.05	0.02	0.04	0	0.59	1.2	1.5	1.77	1.77
13	0	0.69	1.6	2.22	2.61	2.59	0	0.03	0.06	0.06	0.03	0.03	0	0.04	0.03	0.05	0.03	0.06	0	0.55	1.2	1.4	1.8	1.85
14	0	0.75	1.3	2.05	2.61	2.62	0	0.02	0.06	0.04	0.04	0.05	0	0.04	0.03	0.05	0.04	0.05	0	0.55	1.2	1.6	1.88	1.87
15	0	0.72	1.4	2.1	2.62	2.69	0	0.02	0.07	0.06	0.03	0.06	0	0.05	0.01	0.06	0.03	0.06	0	0.55	0.9	1.44	1.8	1.89
16	0	0.73	1.5	2.01	2.62	2.66	0	0.02	0.06	0.04	0.02	0.04	0	0.04	0.02	0.05	0.03	0.05	0	0.6	1.2	1.35	1.9	1.9
17	0	0.74	1.4	2.2	2.65	2.68	0	0.02	0.06	0.03	0.03	0.04	0	0.05	0.03	0.05	0.02	0.05	0	0.6	1.2	1.58	1.88	1.85
18	0	0.75	1.3	2.2	2.66	2.66	0	0.02	0.03	0.04	0.03	0.03	0	0.03	0.04	0.06	0.02	0.06	0	0.6	1.1	1.6	1.85	1.78
Fig. 3G
Animla no.	Sham	DC+vehicle	DC+Chk1i	DC+Chk2i
1	0.66	0.06	0.08	0.52
2	0.6	0.06	0.07	0.5
3	0.7	0.07	0.05	0.55
4	0.73	0.07	0.07	0.53
5	0.77	0.08	0.09	0.55
6	0.78	0.06	0.08	0.53
7	0.68	0.05	0.098	0.51
8	0.69	0.055	0.095	0.5
9	0.69	0.066	0.099	0.51
10	0.62	0.066	0.08	0.52
11	0.68	0.055	0.09	0.52
12	0.66	0.058	0.08	0.53
13	0.65	0.059	0.07	0.55
14	0.6	0.055	0.09	0.56
15	0.68	0.055	0.09	0.52
16	0.6	0.05	0.07	0.51
17	0.6	0.05	0.08	0.52
18	0.6	0.068	0.09	0.5
Fig. 3H
	Sham									DC+vehicle									DC+Chk1i									DC+Chk2i
Animal no.	Baseline	2 days	1 week	2 weeks	3 weeks	4 weeks	5 weeks	6 weeks		Baseline	2 days	1 week	2 weeks	3 weeks	4 weeks	5 weeks	6 weeks		Baseline	2 days	1 week	2 weeks	3 weeks	4 weeks	5 weeks	6 weeks		Baseline	2 days	1 week	2 weeks	3 weeks	4 weeks	5 weeks	6 weeks
1	22	19	21	22	20	22	22	22		25	75	60	55	45	38	33	32		25	77	65	50	44	45	38	30		25	40	25	22	20	22	23	21
2	20	18	20	21	19	25	25	25		27	80	67	50	45	44	33	34		24	75	66	55	45	38	40	32		24	45	35	22	18	20	25	25
3	21	16	18	21	20	19	23	21		23	82	60	48	44	45	45	40		28	70	60	52	45	35	40	33		27	42	22	25	22	22	24	22
4	20	15	25	19	25	22	20	22		22	77	60	49	53	40	42	32		29	75	62	51	50	44	35	42		29	38	34	25	23	22	20	22
5	22	20	18	17	22	25	22	23		26	74	60	50	48	39	32	33		22	72	65	55	45	42	40	31		22	32	21	28	24	22	22	23
6	15	18	14	15	23	26	25	26		28	73	66	53	42	42	37	35		23	77	60	50	42	38	38	35		23	30	35	20	25	25	22	20
7	18	17	15	17	22	21	22	22		25	80	61	55	43	40	37	35		22	75	62	51	40	39	37	32		22	35	25	21	25	24	21	21
8	15	18	17	15	20	25	24	24		27	75	62	54	45	41	38	36		23	78	61	52	42	38	38	35		23	35	25	20	25	25	22	22
9	18	18	18	14	21	22	23	21		26	77	60	54	43	42	39	33		25	78	62	52	45	40	39	33		23	36	27	23	20	23	23	20
10	22	16	16	22	21	25	22	25		26	79	64	52	43	40	35	35		24	77	63	55	45	41	41	36		25	41	28	25	21	20	22	21
11	20	18	18	17	21	22	22	23		25	78	65	50	43	38	35	37		23	75	60	52	45	41	40	33		26	40	32	25	21	20	23	21
12	22	20	19	18	22	25	22	22		23	78	60	48	55	43	36	33		28	72	61	53	46	42	38	35		25	40	32	25	22	21	23	20
13	21	17	16	21	22	25	25	22		25	77	63	49	52	43	40	35		28	70	66	53	47	43	40	33		26	40	30	25	21	21	22	22
14	20	17	18	20	22	23	21	23		24	77	66	48	49	39	36	32		27	70	62	52	45	38	40	33		26	35	29	23	25	25	22	22
15	22	17	17	20	22	21	24	24		25	74	62	49	48	42	36	33		28	76	63	51	49	40	38	33		26	38	33	25	18	25	22	20
16	22	18	18	22	22	23	21	23		23	74	62	51	46	42	39	33		25	72	65	53	49	42	37	35		26	39	26	22	25	20	23	21
17	21	17	16	21	21	23	24	24		26	77	61	50	45	43	43	36		24	74	66	52	45	38	36	33		25	38	25	25	22	22	23	21
18	21	18	17	22	22	23	24	25		27	76	60	50	42	43	40	35		25	75	65	50	44	42	38	35		27	37	32	25	20	20	22	20
Fig. 3I
	Sham									DC+vehicle									DC+Chk1i									DC+Chk2i
Animal no.	Baseline	2 days	1 week	2 weeks	3 weeks	4 weeks	5 weeks	6 weeks		Baseline	2 days	1 week	2 weeks	3 weeks	4 weeks	5 weeks	6 weeks		Baseline	2 days	1 week	2 weeks	3 weeks	4 weeks	5 weeks	6 weeks		Baseline	2 days	1 week	2 weeks	3 weeks	4 weeks	5 weeks	6 weeks
1	0	0.1	0.06	0	0	0	0	0		0	0.72	0.5	0.26	0.2	0.15	0.13	0.1		0	0.75	0.55	0.22	0.2	0.15	0	0.11		0	0.25	0.15	0.05	0.01	0	0	0
2	0	0.12	0.05	0	0	0	0	0		0	0.77	0.51	0.23	0.18	0.15	0.13	0.1		0	0.69	0.51	0.26	0.18	0.16	0.15	0.12		0	0.29	0.11	0.09	0.02	0	0	0
3	0	0.11	0.05	0	0	0	0	0		0	0.75	0.48	0.3	0.16	0.18	0.14	0.11		0	0.68	0.52	0.24	0.19	0.13	0.18	0.14		0	0.28	0.15	0.05	0.01	0	0	0
4	0	0.1	0.06	0	0	0	0	0		0	0.77	0.44	0.28	0.18	0.13	0.12	0.13		0	0.78	0.5	0.3	0.15	0.15	0.185	0.12		0	0.2	0.14	0.05	0.02	0	0	0
5	0	0.1	0.06	0	0	0	0	0		0	0.59	0.41	0.32	0.2	0.12	0.12	0.12		0	0.72	0.48	0.33	0.21	0.16	0.14	0.1		0	0.29	0.15	0.06	0.01	0	0	0
6	0	0.1	0.05	0	0	0	0	0		0	0.85	0.35	0.32	0.18	0.15	0.12	0.12		0	0.73	0.44	0.32	0.2	0.15	0.18	0.15		0	0.28	0.12	0.05	0.01	0	0	0
7	0	0.1	0.06	0	0	0	0	0		0	0.85	0.33	0.3	0.15	0.15	0.11	0.1		0	0.78	0.44	0.33	0.18	0.14	0.14	0.11		0	0.26	0.1	0.03	0.01	0	0	0
8	0	0.11	0.05	0	0	0	0	0		0	0.77	0.34	0.32	0.15	0.12	0.1	0.1		0	0.75	0.42	0.28	0.19	0.15	0.17	0.12		0	0.3	0.11	0.04	0.02	0	0	0
9	0	0.12	0.06	0	0	0	0	0		0	0.75	0.4	0.28	0.18	0.11	0.12	0.12		0	0.69	0.52	0.25	0.21	0.15	0.16	0.12		0	0.3	0.16	0.05	0.01	0	0	0
10	0	0.1	0.06	0	0	0	0	0		0	0.72	0.41	0.27	0.2	0.15	0.13	0.13		0	0.69	0.52	0.27	0.2	0.16	0.15	0.1		0	0.23	0.14	0.05	0.02	0	0	0
11	0	0.1	0.05	0	0	0	0	0		0	0.72	0.48	0.29	0.18	0.14	0.13	0.12		0	0.68	0.5	0.29	0.18	0.15	0.13	0.13		0	0.23	0.12	0.03	0.01	0	0	0
12	0	0.1	0.05	0	0	0	0	0		0	0.72	0.45	0.27	0.2	0.14	0.12	0.1		0	0.7	0.48	0.3	0.19	0.16	0.13	0.15		0	0.21	0.13	0.05	0.02	0	0	0
13	0	0.11	0.04	0	0	0	0	0		0	0.74	0.46	0.28	0.17	0.14	0.12	0.13		0	0.77	0.49	0.31	0.18	0.15	0.12	0.12		0	0.24	0.1	0.05	0.02	0	0	0
14	0	0.12	0.03	0	0	0	0	0		0	0.73	0.47	0.28	0.2	0.15	0.13	0.13		0	0.78	0.54	0.24	0.19	0.16	0.13	0.13		0	0.25	0.1	0.06	0.01	0	0	0
15	0	0.1	0.04	0	0	0	0	0		0	0.73	0.5	0.28	0.2	0.18	0.14	0.1		0	0.77	0.55	0.25	0.19	0.15	0.14	0.13		0	0.26	0.15	0.06	0.02	0	0	0
16	0	0.1	0.03	0	0	0	0	0		0	0.72	0.5	0.28	0.2	0.17	0.13	0.1		0	0.68	0.51	0.25	0.18	0.15	0.14	0.13		0	0.25	0.15	0.03	0.01	0	0	0
17	0	0.11	0.05	0	0	0	0	0		0	0.73	0.5	0.29	0.18	0.17	0.14	0.1		0	0.69	0.51	0.28	0.18	0.16	0.13	0.12		0	0.21	0.16	0.05	0.01	0	0	0
18	0	0.1	0.05	0	0	0	0	0		0	0.72	0.51	0.28	0.19	0.14	0.15	0.1		0	0.8	0.52	0.3	0.18	0.13	0.13	0.13		0	0.23	0.13	0.05	0.01	0	0	0

## Sheet: Fig. 4
Fig. 4A
	DC+vehicle	DC+Prexasertib
Repeat 1	22500	7855
Repeat 2	25000	6998
Repeat 3	21566	7256
Fig. 4D
Simulus Intensity	0.2	0.4	0.6	0.8	1	1.1	0.2	0.4	0.6	0.8	1	1.1	0.2	0.4	0.6	0.8	1	1.1	0.2	0.4	0.6	0.8	1	1.1
Animal No.	Sham						DC+vehicle						DC+Chk1i						DC+Prexasertib
1	0	0.77	1.5	2.2	2.6	2.75	0	0.01	0.04	0.04	0.04	0.05	0	0.05	0.05	0.04	0.05	0.06	0	0.66	1.3	1.6	2.1	2.1
2	0	0.8	1.6	2.3	2.6	2.75	0	0.01	0.04	0.05	0.04	0.05	0	0.05	0.05	0.05	0.05	0.05	0	0.68	1.3	1.6	2	2.1
3	0	0.78	1.6	2.2	2.5	2.7	0	0.01	0.03	0.02	0.05	0.04	0	0.05	0.05	0.04	0.05	0.05	0	0.6	1.3	1.6	2	2
4	0	0.8	1.5	2	2.6	2.8	0	0.02	0.03	0.02	0.05	0.05	0	0.05	0.05	0.06	0.04	0.04	0	0.7	1.2	1.6	2	2
5	0	0.75	1.6	2.2	2.8	2.8	0	0.03	0.04	0.04	0.05	0.04	0	0.02	0.03	0.06	0.05	0.05	0	0.7	1.2	1.6	2	2
6	0	0.75	1.6	2.2	2.8	2.9	0	0.01	0.05	0.05	0.03	0.05	0	0.05	0.03	0.04	0.05	0.05	0	0.7	1.2	1.65	2	2
7	0	0.75	1.6	2.3	2.5	2.8	0	0.04	0.03	0.06	0.05	0.04	0	0.05	0.04	0.06	0.06	0.05	0	0.6	1.2	1.65	2	2.2
8	0	0.78	1.55	2.3	2.6	2.9	0	0.02	0.05	0.03	0.04	0.05	0	0.06	0.05	0.04	0.05	0.05	0	0.6	1.1	1.7	2	2.1
9	0	0.79	1.5	1.9	2.5	2.7	0	0.02	0.03	0.05	0.05	0.05	0	0.04	0.05	0.06	0.04	0.04	0	0.6	1.1	1.6	2	2.1
10	0	0.78	1.6	2.1	2.7	2.9	0	0.01	0.05	0.05	0.04	0.04	0	0.05	0.05	0.05	0.05	0.03	0	0.6	1.1	1.7	2	2.2
11	0	0.75	1.52	2.1	2.5	2.8	0	0.02	0.04	0.04	0.05	0.05	0	0.03	0.05	0.04	0.05	0.04	0	0.7	1.1	1.6	2	2
12	0	0.76	1.6	2	2.6	2.8	0	0.01	0.04	0.05	0.05	0.02	0	0.05	0.04	0.04	0.04	0.06	0	0.7	1.2	1.7	1.9	2
13	0	0.75	1.6	2.1	2.5	2.7	0	0.01	0.03	0.05	0.04	0.02	0	0.04	0.04	0.05	0.04	0.05	0	0.71	1.2	1.6	2	2
14	0	0.76	1.5	2.2	2.5	2.8	0	0.01	0.04	0.04	0.05	0.04	0	0.05	0.05	0.04	0.05	0.04	0	0.7	1.1	1.7	2	2.1
15	0	0.78	1.55	2	2.6	2.8	0	0.01	0.04	0.05	0.05	0.05	0	0.03	0.05	0.04	0.04	0.05	0	0.6	1.2	1.65	1.9	2.1
16	0	0.77	1.61	2.1	2.6	2.8	0	0.02	0.03	0.05	0.04	0.03	0	0.04	0.04	0.05	0.04	0.045	0	0.65	1.2	1.7	2	2
17	0	0.78	1.55	2.1	2.6	2.8	0	0.01	0.04	0.03	0.05	0.04	0	0.04	0.04	0.04	0.05	0.05	0	0.7	1.1	1.7	2	2
18	0	0.77	1.6	2.2	2.5	2.7	0	0.01	0.04	0.04	0.04	0.03	0	0.04	0.05	0.04	0.04	0.05	0	0.6	1.1	1.6	2	2.1
Fig. 4E
Animal No.	Sham	DC+vehicle	DC+Chk1i	DC+Prexasertib
1	0.7	0.05	0.05	0.55
2	0.75	0.05	0.05	0.5
3	0.68	0.04	0.05	0.56
4	0.7	0.05	0.04	0.58
5	0.72	0.05	0.05	0.59
6	0.7	0.05	0.06	0.55
7	0.7	0.05	0.05	0.5
8	0.7	0.05	0.05	0.57
9	0.71	0.05	0.06	0.56
10	0.7	0.05	0.05	0.56
11	0.68	0.05	0.05	0.55
12	0.69	0.06	0.06	0.55
13	0.7	0.05	0.05	0.55
14	0.7	0.04	0.05	0.6
15	0.68	0.06	0.06	0.5
16	0.7	0.05	0.05	0.58
17	0.7	0.05	0.06	0.56
18	0.7	0.05	0.05	0.6
Fig. 4F
	Mean sensing time (s)		Sham								Mean sensing time (s)		DC+vehicle								Mean sensing time (s)		DC+Chk1i								Mean sensing time (s)		DC+Prexasertib
Rat	Baseline	2 days	1 week	2 weeks	3 weeks	4 weeks	5 weeks	6 weeks		Rat	Baseline	2 days	1 week	2 weeks	3 weeks	4 weeks	5 weeks	6 weeks		Rat	Baseline	2 days	1 week	2 weeks	3 weeks	4 weeks	5 weeks	6 weeks		Rat	Baseline	2 days	1 week	2 weeks	3 weeks	4 weeks	5 weeks	6 weeks
1	22	19	21	22	20	22	22	22		1	25	75	60	55	45	38	33	32		1	25	77	65	50	44	45	38	30		1	25	40	25	22	20	22	23	21
2	20	18	20	21	19	25	25	25		2	27	80	67	50	45	44	33	34		2	24	75	66	55	45	38	30	32		2	24	45	35	22	18	20	25	25
3	21	16	18	21	20	19	23	21		3	23	82	60	48	44	45	45	40		3	28	70	60	52	45	35	34	33		3	27	42	22	25	22	22	24	22
4	20	15	25	19	25	22	20	22		4	22	77	60	49	53	40	42	32		4	29	75	62	51	50	44	35	42		4	29	38	34	25	23	22	20	22
5	22	20	11	17	22	25	22	23		5	26	74	60	50	48	39	32	33		5	22	72	65	55	45	42	40	31		5	22	32	21	28	24	22	22	23
6	15	18	12	15	23	26	25	22		6	28	73	66	53	42	42	40	35		6	23	77	60	50	42	38	38	35		6	23	30	35	20	25	25	22	20
7	17	17	20	18	20	20	24	21		7	22	75	65	60	48	45	32	35		7	24	75	60	55	42	38	35	35		7	22	35	27	20	24	22	21	22
8	15	18	18	19	21	22	25	20		8	25	74	66	65	40	44	33	34		8	25	78	61	52	41	37	38	36		8	23	36	35	24	21	24	20	21
9	22	19	18	20	22	21	22	25		9	23	73	64	55	49	43	35	32		9	24	72	64	52	40	36	38	34		9	24	37	38	28	24	25	22	21
10	17	15	19	22	22	21	23	24		10	24	72	62	55	45	40	34	33		10	26	71	62	51	45	35	35	31		10	21	38	28	29	22	20	22	22
11	16	20	20	21	21	22	23	26		11	25	70	66	58	51	35	35	30		11	22	71	60	55	44	37	35	30		11	20	41	32	32	24	23	24	25
12	18	18	21	20	21	19	25	24		12	24	77	65	59	48	36	35	31		12	22	75	60	54	42	38	34	35		12	21	40	30	20	20	22	25	25
13	18	15	20	20	21	18	22	25		13	24	75	66	52	45	35	33	31		13	24	74	61	50	42	37	34	35		13	21	41	32	25	20	20	20	21
14	19	16	21	21	22	21	24	25		14	23	75	62	51	44	35	35	31		14	23	70	61	51	45	38	35	32		14	20	40	31	28	21	21	20	22
15	18	17	15	18	21	22	23	21		15	22	77	60	50	48	40	41	32		15	22	75	64	52	45	35	32	30		15	22	41	30	27	18	22	21	20
16	20	16	15	19	21	20	23	24		16	24	74	65	52	47	41	40	33		16	22	72	62	50	45	38	32	31		16	22	40	30	20	19	22	21	21
17	21	18	18	19	20	21	22	23		17	23	74	65	54	45	39	34	35		17	23	76	64	54	40	36	31	40		17	21	38	25	21	17	22	22	22
18	20	18	17	20	20	21	23	23		18	23	75	64	55	46	42	35	38		18	24	75	66	55	41	38	30	32		18	21	40	27	22	20	20	21	20
Fig. 4G
	Mean error ratio		Sham								Mean error ratio		DC+vehicle								Mean error ratio		DC+Chk1i								Mean error ratio		DC+Prexasertib
Rat	Baseline	2 days	1 week	2 weeks	3 weeks	4 weeks	5 weeks	6 weeks		Rat	Baseline	2 days	1 week	2 weeks	3 weeks	4 weeks	5 weeks	6 weeks		Rat	Baseline	2 days	1 week	2 weeks	3 weeks	4 weeks	5 weeks	6 weeks		Rat	Baseline	2 days	1 week	2 weeks	3 weeks	4 weeks	5 weeks	6 weeks
1	0	0.1	0.06	0	0	0	0	0		1	0	0.72	0.5	0.26	0.2	0.15	0.13	0.1		1	0	0.75	0.55	0.22	0.2	0.15	0	0.11		1	0	0.25	0.15	0.05	0.01	0	0	0
2	0	0.12	0.05	0	0	0	0	0		2	0	0.77	0.51	0.23	0.18	0.15	0.13	0.1		2	0	0.69	0.51	0.26	0.18	0.16	0.15	0.12		2	0	0.29	0.11	0.09	0	0	0	0
3	0	0.11	0.06	0	0	0	0	0		3	0	0.75	0.48	0.3	0.16	0.18	0.14	0.11		3	0	0.68	0.52	0.24	0.19	0.13	0.18	0.14		3	0	0.28	0.15	0.05	0.01	0	0	0
4	0	0.1	0.06	0	0	0	0	0		4	0	0.77	0.44	0.28	0.18	0.13	0.12	0.13		4	0	0.78	0.5	0.3	0.15	0.15	0.185	0.12		4	0	0.2	0.14	0.04	0.02	0	0	0
5	0	0.1	0.02	0	0	0	0	0		5	0	0.59	0.41	0.32	0.2	0.12	0.12	0.12		5	0	0.72	0.48	0.33	0.21	0.16	0.14	0.1		5	0	0.29	0.15	0.06	0.01	0	0	0
6	0	0.1	0.05	0	0	0	0	0		6	0	0.85	0.35	0.32	0.18	0.15	0.12	0.12		6	0	0.73	0.44	0.32	0.2	0.15	0.18	0.15		6	0	0.21	0.12	0.05	0.01	0	0	0
7	0	0.1	0.05	0	0	0	0	0		7	0	0.75	0.5	0.3	0.2	0.15	0.11	0.12		7	0	0.77	0.48	0.32	0.19	0.16	0.14	0.13		7	0	0.28	0.15	0.05	0	0	0	0
8	0	0.11	0.06	0	0	0	0	0		8	0	0.72	0.49	0.3	0.19	0.12	0.12	0.11		8	0	0.75	0.5	0.33	0.19	0.14	0.14	0.12		8	0	0.25	0.14	0.02	0	0	0	0
9	0	0.1	0.04	0	0	0	0	0		9	0	0.74	0.48	0.29	0.18	0.14	0.12	0.12		9	0	0.74	0.5	0.3	0.18	0.15	0.15	0.13		9	0	0.28	0.13	0.02	0	0	0	0
10	0	0.12	0.06	0	0	0	0	0		10	0	0.77	0.47	0.29	0.18	0.13	0.13	0.11		10	0	0.72	0.49	0.28	0.2	0.13	0.14	0.14		10	0	0.27	0.14	0.05	0	0	0	0
11	0	0.12	0.02	0	0	0	0	0		11	0	0.77	0.5	0.3	0.19	0.16	0.12	0.11		11	0	0.72	0.48	0.29	0.2	0.15	0.14	0.15		11	0	0.25	0.12	0.03	0	0	0	0
12	0	0.11	0.02	0	0	0	0	0		12	0	0.75	0.51	0.31	0.2	0.15	0.12	0.11		12	0	0.75	0.47	0.28	0.18	0.16	0.12	0.13		12	0	0.26	0.13	0.02	0	0	0	0
13	0	0.11	0.02	0	0	0	0	0		13	0	0.77	0.5	0.33	0.18	0.15	0.11	0.11		13	0	0.69	0.5	0.23	0.18	0.15	0.12	0.13		13	0	0.2	0.14	0.04	0	0	0	0
14	0	0.12	0.03	0	0	0	0	0		14	0	0.72	0.45	0.3	0.2	0.14	0.12	0.1		14	0	0.7	0.48	0.3	0.2	0.16	0.15	0.14		14	0	0.25	0.11	0.03	0	0	0	0
15	0	0.1	0.04	0	0	0	0	0		15	0	0.7	0.48	0.28	0.2	0.12	0.13	0.1		15	0	0.7	0.47	0.24	0.2	0.14	0.14	0.11		15	0	0.25	0.13	0.04	0	0	0	0
16	0	0.1	0.03	0	0	0	0	0		16	0	0.71	0.47	0.29	0.2	0.13	0.14	0.11		16	0	0.71	0.51	0.28	0.2	0.15	0.14	0.15		16	0	0.2	0.12	0.05	0	0	0	0
17	0	0.11	0.03	0	0	0	0	0		17	0	0.75	0.51	0.3	0.18	0.15	0.13	0.1		17	0	0.68	0.47	0.31	0.21	0.13	0.13	0.15		17	0	0.24	0.12	0.03	0	0	0	0
18	0	0.12	0.04	0	0	0	0	0		18	0	0.71	0.5	0.3	0.19	0.16	0.12	0.15		18	0	0.69	0.48	0.31	0.2	0.14	0.14	0.1		18	0	0.21	0.13	0.04	0	0	0	0

## Sheet: Fig. 5
Fig. 5B
Simulus Intensity	0.2	0.4	0.6	0.8	1	1.1	0.2	0.4	0.6	0.8	1	1.1	0.2	0.4	0.6	0.8	1	1.1	0.2	0.4	0.6	0.8	1	1.1
Animal No.	Sham						DC+vehicle						DC+Chk1i						DC+Prexasertib
1	0	0.78	1.6	2.1	2.5	2.8	0	0.02	0.03	0.05	0.04	0.02	0	0.02	0.04	0.05	0.06	0.04	0	0.7	1.2	1.7	2	2
2	0	0.76	1.6	2.2	2.5	2.8	0	0.01	0.03	0.05	0.05	0.05	0	0.03	0.05	0.06	0.04	0.06	0	0.65	1.3	1.6	2.1	2
3	0	0.77	1.6	2.3	2.5	2.75	0	0.02	0.03	0.04	0.03	0.04	0	0.05	0.06	0.05	0.05	0.06	0	0.7	1.2	1.7	2.1	2
4	0	0.8	1.4	2.1	2.6	2.8	0	0.02	0.04	0.04	0.04	0.04	0	0.06	0.05	0.04	0.06	0.04	0	0.6	1.2	1.6	2	2.2
5	0	0.75	1.6	2.2	2.5	2.7	0	0.01	0.04	0.03	0.05	0.05	0	0.05	0.04	0.04	0.05	0.05	0	0.6	1.3	1.6	2	2
6	0	0.76	1.6	2.2	2.8	2.9	0	0.01	0.05	0.05	0.05	0.05	0	0.05	0.02	0.04	0.05	0.06	0	0.8	1.2	1.6	2	2
7	0	0.77	1.5	2.3	2.8	2.7	0	0.04	0.03	0.03	0.05	0.04	0	0.05	0.04	0.06	0.05	0.05	0	0.7	1.2	1.6	2	2.1
8	0	0.78	1.5	2.4	2.8	2.9	0	0.02	0.05	0.03	0.04	0.05	0	0.06	0.05	0.04	0.05	0.04	0	0.7	1.1	1.7	2	2.1
9	0	0.79	1.5	2	2.5	2.8	0	0.02	0.04	0.05	0.05	0.05	0	0.05	0.03	0.05	0.04	0.04	0	0.6	1.1	1.65	2	2.2
10	0	0.77	1.7	2	2.8	2.9	0	0.01	0.05	0.05	0.04	0.04	0	0.05	0.05	0.04	0.04	0.04	0	0.6	1.1	1.6	1.9	2.2
11	0	0.76	1.55	2	2.6	2.8	0	0.02	0.04	0.04	0.05	0.05	0	0.03	0.06	0.04	0.05	0.03	0	0.7	1.2	1.6	2	2
12	0	0.76	1.6	2	2.5	2.8	0	0.01	0.04	0.05	0.05	0.05	0	0.05	0.05	0.04	0.04	0.06	0	0.7	1.2	1.7	1.9	2
13	0	0.77	1.5	2	2.5	2.8	0	0.01	0.03	0.04	0.04	0.04	0	0.05	0.05	0.04	0.05	0.05	0	0.7	1.2	1.7	1.9	2
14	0	0.76	1.4	2.1	2.5	2.8	0	0.02	0.04	0.05	0.04	0.05	0	0.04	0.05	0.05	0.04	0.04	0	0.65	1.2	1.6	2	2.1
15	0	0.76	1.5	2.2	2.6	2.85	0	0.01	0.04	0.05	0.05	0.04	0	0.05	0.04	0.04	0.05	0.05	0	0.65	1.1	1.7	2.1	2.1
16	0	0.76	1.55	2.1	2.7	2.8	0	0.01	0.04	0.04	0.05	0.05	0	0.05	0.05	0.05	0.05	0.05	0	0.7	1.2	1.65	2	2.2
17	0	0.77	1.6	2.1	2.5	2.9	0	0.02	0.04	0.05	0.05	0.05	0	0.04	0.04	0.05	0.04	0.05	0	0.6	1.3	1.65	1.9	2.2
18	0	0.77	1.6	2.2	2.6	2.8	0	0.02	0.05	0.04	0.04	0.05	0	0.05	0.05	0.04	0.05	0.05	0	0.65	1.2	1.7	2	2
Fig. 5C
Animal No.	Sham	DC+vehicle	DC+Chk1i	DC+Prexasertib
1	0.8	0.04	0.06	0.6
2	0.7	0.04	0.05	0.5
3	0.7	0.05	0.06	0.6
4	0.7	0.06	0.04	0.6
5	0.7	0.05	0.05	0.6
6	0.7	0.05	0.05	0.6
7	0.6	0.05	0.05	0.5
8	0.7	0.05	0.05	0.55
9	0.75	0.05	0.06	0.5
10	0.7	0.05	0.05	0.5
11	0.75	0.05	0.05	0.5
12	0.69	0.06	0.06	0.6
13	0.7	0.05	0.04	0.6
14	0.7	0.06	0.05	0.55
15	0.7	0.05	0.05	0.6
16	0.8	0.05	0.04	0.6
17	0.7	0.05	0.05	0.5
18	0.7	0.04	0.06	0.5
Fig. 5D
	Mean sensing time (s)		Sham								Mean sensing time (s)		DC+vehicle								Mean sensing time (s)		DC+Chk1i								Mean sensing time (s)		DC+Prexasertib
Animal	Baseline	2 days	1 week	2 weeks	3 weeks	4 weeks	5 weeks	6 weeks		Animal	Baseline	2 days	1 week	2 weeks	3 weeks	4 weeks	5 weeks	6 weeks		Animal	Baseline	2 days	1 week	2 weeks	3 weeks	4 weeks	5 weeks	6 weeks		Animal	Baseline	2 days	1 week	2 weeks	3 weeks	4 weeks	5 weeks	6 weeks
1	20	20	22	21	21	20	20	21		1	23	80	60	50	42	42	35	35		1	23	75	60	55	41	35	35	35		1	21	45	34	25	24	20	24	25
2	20	15	20	22	21	22	22	20		2	23	77	67	50	45	39	32	34		2	20	75	65	52	45	35	35	39		2	22	40	25	25	22	22	25	22
3	22	15	18	20	20	21	22	21		3	23	80	60	55	48	40	40	35		3	21	77	65	50	42	45	32	42		3	20	42	35	22	20	24	23	25
4	20	15	24	19	24	22	20	22		4	24	80	60	50	50	40	42	45		4	25	75	63	51	43	40	36	35		4	21	38	30	22	23	22	25	24
5	21	15	15	20	22	21	21	22		5	23	75	60	50	48	45	35	33		5	22	72	65	55	45	45	41	35		5	22	35	25	25	20	25	25	22
6	15	18	15	15	23	22	22	22		6	20	70	66	53	42	42	40	37		6	23	75	60	50	40	40	35	33		6	23	30	35	25	20	23	25	22
7	20	17	20	18	20	21	23	21		7	22	77	65	55	45	45	35	32		7	24	75	60	53	45	38	35	30		7	25	35	27	22	24	25	20	20
8	16	18	18	19	21	22	23	20		8	25	73	66	65	40	44	33	34		8	25	75	61	52	45	40	40	30		8	25	36	30	24	21	21	20	20
9	22	19	18	20	22	21	20	22		9	23	73	64	55	44	43	35	35		9	24	70	64	52	45	35	37	34		9	24	37	32	28	25	22	22	20
10	20	15	20	20	19	21	23	23		10	22	72	62	55	45	41	34	30		10	25	71	62	55	45	35	35	31		10	21	35	28	25	24	20	21	21
11	16	20	20	20	19	22	20	22		11	21	72	66	55	50	37	35	30		11	22	71	60	54	44	37	35	30		11	25	40	32	32	24	23	21	23
12	18	18	21	20	19	19	20	20		12	20	77	65	59	48	39	32	31		12	22	75	60	53	45	38	34	30		12	21	40	30	20	20	22	20	25
13	17	18	20	15	18	20	21	20		13	20	78	66	59	50	38	33	40		13	21	77	62	55	45	38	35	32		13	21	42	30	21	20	21	20	24
14	16	19	21	18	19	21	20	21		14	20	77	65	55	51	39	35	38		14	20	75	65	52	46	37	36	35		14	20	41	26	20	21	22	21	21
15	18	20	20	17	20	21	22	21		15	20	78	65	58	50	40	34	39		15	20	75	66	50	48	33	34	36		15	22	40	27	22	21	20	21	22
16	15	15	15	18	21	18	21	20		16	20	79	64	57	45	41	36	34		16	24	78	62	51	42	36	38	36		16	21	38	28	25	22	21	20	21
17	16	18	18	18	18	19	20	20		17	21	80	62	59	48	40	33	37		17	21	75	60	52	45	35	35	35		17	21	35	29	25	21	21	22	23
18	17	17	17	20	19	20	20	20		18	20	78	63	58	49	41	32	36		18	20	77	64	55	46	35	36	32		18	20	36	30	22	20	20	20	22
Fig. 5E
	Mean sensing time (s)		Sham								Mean sensing time (s)		DC+vehicle								Mean sensing time (s)		DC+Chk1i								Mean sensing time (s)		DC+Prexasertib
Animal	Baseline	2 days	1 week	2 weeks	3 weeks	4 weeks	5 weeks	6 weeks		Animal	Baseline	2 days	1 week	2 weeks	3 weeks	4 weeks	5 weeks	6 weeks		Animal	Baseline	2 days	1 week	2 weeks	3 weeks	4 weeks	5 weeks	6 weeks		Animal	Baseline	2 days	1 week	2 weeks	3 weeks	4 weeks	5 weeks	6 weeks
1	0	0.1	0.05	0	0	0	0	0		1	0	0.75	0.6	0.3	0.18	0.13	0.12	0.1		1	0	0.77	0.6	0.32	0.2	0.15	0.11	0.12		1	0	0.28	0.14	0.07	0	0	0	0
2	0	0.1	0.05	0	0	0	0	0		2	0	0.8	0.5	0.3	0.19	0.12	0.13	0.1		2	0	0.7	0.5	0.32	0.2	0.15	0.12	0.12		2	0	0.3	0.14	0.08	0.01	0	0	0
3	0	0.15	0.06	0	0	0	0	0		3	0	0.77	0.45	0.25	0.19	0.13	0.13	0.1		3	0	0.7	0.5	0.2	0.2	0.15	0.18	0.13		3	0	0.3	0.14	0.06	0.01	0	0	0
4	0	0.1	0.05	0	0	0	0	0		4	0	0.75	0.44	0.25	0.2	0.15	0.14	0.15		4	0	0.75	0.5	0.25	0.2	0.14	0.15	0.12		4	0	0.25	0.15	0.04	0	0	0	0
5	0	0.1	0.02	0	0	0	0	0		5	0	0.7	0.41	0.3	0.18	0.14	0.14	0.1		5	0	0.72	0.45	0.25	0.18	0.16	0.14	0.1		5	0	0.29	0.15	0.04	0.01	0	0	0
6	0	0.1	0.05	0	0	0	0	0		6	0	0.8	0.4	0.3	0.18	0.15	0.12	0.1		6	0	0.73	0.5	0.3	0.18	0.15	0.15	0.12		6	0	0.21	0.15	0.05	0	0	0	0
7	0	0.1	0.05	0	0	0	0	0		7	0	0.75	0.4	0.3	0.2	0.15	0.11	0.12		7	0	0.75	0.5	0.3	0.15	0.16	0.14	0.15		7	0	0.25	0.15	0.05	0	0	0	0
8	0	0.1	0.06	0	0	0	0	0		8	0	0.72	0.45	0.3	0.2	0.15	0.12	0.13		8	0	0.75	0.5	0.33	0.18	0.14	0.14	0.12		8	0	0.25	0.12	0.02	0.01	0	0	0
9	0	0.1	0.04	0	0	0	0	0		9	0	0.74	0.45	0.3	0.18	0.14	0.12	0.13		9	0	0.74	0.5	0.3	0.2	0.15	0.12	0.15		9	0	0.25	0.13	0.02	0.01	0	0	0
10	0	0.1	0.06	0	0	0	0	0		10	0	0.75	0.5	0.29	0.18	0.13	0.13	0.11		10	0	0.72	0.5	0.3	0.2	0.13	0.14	0.14		10	0	0.25	0.14	0.05	0.01	0	0	0
11	0	0.12	0.04	0	0	0	0	0		11	0	0.75	0.52	0.3	0.19	0.16	0.12	0.11		11	0	0.72	0.5	0.3	0.2	0.15	0.14	0.15		11	0	0.25	0.12	0.03	0	0	0	0
12	0	0.12	0.04	0	0	0	0	0		12	0	0.75	0.5	0.31	0.2	0.15	0.12	0.11		12	0	0.75	0.47	0.3	0.18	0.16	0.12	0.13		12	0	0.25	0.13	0.02	0	0	0	0
13	0	0.1	0.05	0	0	0	0	0		13	0	0.77	0.5	0.3	0.2	0.14	0.12	0.11		13	0	0.75	0.5	0.3	0.2	0.15	0.15	0.1		13	0	0.25	0.12	0.02	0	0	0	0
14	0	0.12	0.04	0	0	0	0	0		14	0	0.75	0.51	0.28	0.18	0.14	0.13	0.12		14	0	0.7	0.48	0.28	0.19	0.16	0.15	0.12		14	0	0.28	0.13	0.03	0	0	0	0
15	0	0.1	0.05	0	0	0	0	0		15	0	0.8	0.48	0.27	0.19	0.15	0.13	0.11		15	0	0.75	0.48	0.27	0.2	0.15	0.14	0.13		15	0	0.27	0.12	0.02	0	0	0	0
16	0	0.1	0.04	0	0	0	0	0		16	0	0.78	0.49	0.3	0.2	0.15	0.12	0.11		16	0	0.73	0.5	0.3	0.2	0.15	0.15	0.12		16	0	0.25	0.12	0.03	0	0	0	0
17	0	0.1	0.05	0	0	0	0	0		17	0	0.75	0.5	0.31	0.2	0.12	0.13	0.1		17	0	0.72	0.5	0.3	0.21	0.16	0.15	0.13		17	0	0.25	0.13	0.02	0.01	0	0	0
18	0	0.1	0.04	0	0	0	0	0		18	0	0.75	0.5	0.28	0.2	0.13	0.12	0.1		18	0	0.7	0.5	0.3	0.18	0.15	0.14	0.1		18	0	0.27	0.13	0.02	0.01	0	0	0

## Sheet: Fig. 6
Fig. 6B
Repeat	DC+vehicle	2	0.02	0.2
1	18565	6523	12588	9123
2	17589	5895	11889	7856
3	18963	5542	13256	8524
Fig. 6D
Simulus Intensity	Sham						DC+vehicle						DC+0.2ug Prexasertib						DC+0.02ug Prexasertib						DC+0.2ug Prexasertib
Animal No.	0.2	0.4	0.6	0.8	1	1.1	0.2	0.4	0.6	0.8	1	1.1	0.2	0.4	0.6	0.8	1	1.1	0.2	0.4	0.6	0.8	1	1.1	0.2	0.4	0.6	0.8	1	1.1
1	0	0.79	1.56	2.1	2.55	2.7	0	0.01	0.03	0.05	0.05	0.05	0	0.65	1.2	1.65	2.05	2.2	0	0.45	0.85	1.25	1.55	1.7	0	0.6	1.1	1.55	1.9	2.05
2	0	0.8	1.55	2.2	2.55	2.7	0	0.01	0.02	0.04	0.06	0.04	0	0.7	1.25	1.7	2	2.2	0	0.5	0.9	1.2	1.6	1.7	0	0.7	1.2	1.6	1.9	2.1
3	0	0.77	1.54	2.2	2.56	2.75	0	0.02	0.02	0.05	0.05	0.05	0	0.6	1.15	1.7	2.1	2.3	0	0.4	0.8	1.2	1.6	1.8	0	0.6	1.1	1.5	2	2
4	0	0.78	1.53	2.1	2.55	2.65	0	0.01	0.03	0.05	0.055	0.05	0	0.6	1.2	1.6	2	2.2	0	0.5	0.9	1.3	1.5	1.6	0	0.65	1	1.6	1.8	2.1
5	0	0.77	1.56	2	2.54	2.7	0	0.02	0.03	0.04	0.056	0.05	0	0.6	1.2	1.7	1.95	2.25	0	0.5	0.9	1.25	1.6	1.6	0	0.6	1.2	1.5	1.9	2.2
6	0	0.78	1.55	2.1	2.55	2.7	0	0.02	0.02	0.05	0.055	0.04	0	0.7	1.2	1.65	1.95	2.3	0	0.5	0.8	1.25	1.55	1.8	0	0.7	1.3	1.65	2	2.2
7	0	0.79	1.57	2.05	2.55	2.6	0	0.01	0.02	0.045	0.05	0.04	0	0.65	1.2	1.6	2	2.2	0	0.5	0.85	1.25	1.5	1.7	0	0.7	1.2	1.55	1.9	2.15
8	0	0.77	1.57	2.05	2.54	2.6	0	0.01	0.02	0.055	0.05	0.05	0	0.6	1.15	1.7	2.1	2.2	0	0.5	0.9	1.2	1.6	1.7	0	0.6	1.2	1.5	1.9	2.1
9	0	0.78	1.57	2.2	2.54	2.6	0	0.02	0.02	0.05	0.05	0.05	0	0.6	1.1	1.7	2.1	2.3	0	0.45	0.8	1.3	1.55	1.7	0	0.7	1.2	1.6	1.9	2
10	0	0.8	1.55	2.1	2.54	2.7	0	0.01	0.02	0.05	0.06	0.05	0	0.5	1.2	1.7	2	2.3	0	0.45	0.85	1.3	1.6	1.6	0	0.6	1.1	1.5	1.8	2
11	0	0.8	1.55	2.1	2.56	2.6	0	0.02	0.02	0.05	0.05	0.06	0	0.6	1.2	1.7	2.1	2.3	0	0.5	0.8	1.2	1.5	1.7	0	0.65	1.1	1.5	1.9	2
12	0	0.77	1.56	2.2	2.55	2.6	0	0.02	0.03	0.04	0.06	0.04	0	0.6	1.2	1.65	2	2.2	0	0.5	0.85	1.3	1.5	1.75	0	0.65	1.2	1.6	2.05	2
13	0	0.78	1.56	2.05	2.56	2.6	0	0.02	0.03	0.05	0.05	0.04	0	0.6	1.2	1.65	1.95	2.3	0	0.5	0.8	1.3	1.6	1.65	0	0.7	1.2	1.6	1.95	2.1
14	0	0.79	1.55	2.2	2.55	2.7	0	0.01	0.02	0.04	0.05	0.04	0	0.5	1.2	1.6	1.95	2.25	0	0.4	0.8	1.25	1.6	1.65	0	0.7	1.2	1.6	1.9	2.1
15	0	0.78	1.55	2.2	2.54	2.6	0	0.01	0.02	0.05	0.05	0.05	0	0.7	1.2	1.6	2	2.2	0	0.5	0.9	1.3	1.5	1.65	0	0.6	1.25	1.6	1.9	2.05
16	0	0.8	1.57	2.1	2.55	2.7	0	0.01	0.03	0.04	0.04	0.04	0	0.6	1.2	1.6	2	2.3	0	0.5	0.8	1.3	1.5	1.7	0	0.65	1.15	1.5	1.8	2.1
17	0	0.78	1.56	2.2	2.54	2.6	0	0.01	0.02	0.04	0.05	0.04	0	0.6	1.1	1.7	2	2.3	0	0.45	0.9	1.2	1.6	1.6	0	0.7	1.15	1.6	1.9	2
18	0	0.77	1.56	2.1	2.56	2.7	0	0.01	0.02	0.04	0.04	0.05	0	0.6	1.1	1.7	2.05	2.2	0	0.5	0.8	1.25	1.6	1.7	0	0.65	1.25	1.5	1.9	2
Fig. 6E
Animal No.	Sham	DC+vehicle	DC+0.2ug Prexasertib	DC+0.02ug Prexasertib	DC+0.2ug Prexasertib
1	0.75	0.05	0.6	0.55	0.45
2	0.8	0.04	0.7	0.55	0.45
3	0.7	0.05	0.6	0.6	0.5
4	0.7	0.04	0.55	0.6	0.45
5	0.8	0.05	0.55	0.5	0.5
6	0.8	0.06	0.6	0.6	0.5
7	0.75	0.04	0.65	0.6	0.5
8	0.75	0.04	0.55	0.5	0.4
9	0.75	0.05	0.55	0.6	0.4
10	0.8	0.06	0.6	0.55	0.4
11	0.75	0.04	0.6	0.6	0.4
12	0.7	0.05	0.55	0.6	0.5
13	0.7	0.04	0.55	0.5	0.4
14	0.8	0.05	0.6	0.5	0.4
15	0.7	0.06	0.65	0.5	0.5
16	0.75	0.05	0.6	0.55	0.4
17	0.7	0.04	0.6	0.5	0.5
18	0.8	0.04	0.7	0.5	0.5
Fig. 6F
	Mean sensing time (s)		Sham								Mean sensing time (s)		DC+2µg Prexasertib								Mean sensing time (s)		DC+vehicle							Mean sensing time (s)		DC+0.02µg Prexasertib								Mean sensing time (s)		DC+0.2µg Prexasertib
Animal No	Baseline	2 days	1 week	2 weeks	3 weeks	4 weeks	5 weeks	6 weeks		Animal No	Baseline	2 days	1 week	2 weeks	3 weeks	4 weeks	5 weeks	6 weeks		Animal No	Baseline	2 days	1 week	2 weeks	3 weeks	4 weeks	5 weeks	6 weeks	Animal No	Baseline	2 days	1 week	2 weeks	3 weeks	4 weeks	5 weeks	6 weeks		Animal No	Baseline	2 days	1 week	2 weeks	3 weeks	4 weeks	5 weeks	6 weeks
1	22	19	21	22	20	22	22	22		1	25	40	25	22	20	22	23	21		1	25	75	60	55	45	38	33	32	1	25	77	65	50	44	45	38	30		1	25	40	25	22	20	22	23	21
2	20	18	20	21	19	25	25	25		2	24	45	35	22	18	20	25	25		2	27	80	67	50	45	44	33	34	2	24	75	66	55	45	38	30	32		2	24	45	35	22	18	20	25	25
3	21	16	18	21	20	19	23	21		3	27	42	22	25	22	22	24	22		3	23	82	60	48	44	45	45	40	3	28	70	60	52	45	35	34	33		3	27	42	22	25	22	22	24	22
4	20	15	25	19	25	22	20	22		4	29	38	34	25	23	22	20	22		4	22	77	60	49	53	40	42	32	4	29	75	62	51	50	44	35	42		4	29	38	34	25	23	22	20	22
5	22	20	11	17	22	25	22	23		5	22	32	21	28	24	22	22	23		5	26	74	60	50	48	39	32	33	5	22	72	65	55	45	42	40	31		5	22	32	21	28	24	22	22	23
6	15	18	12	15	23	26	25	22		6	23	30	35	20	25	25	22	20		6	28	73	66	53	42	42	40	35	6	23	77	60	50	42	38	38	35		6	23	30	35	20	25	25	22	20
7	17	17	20	18	20	20	24	21		7	22	35	27	20	24	22	21	22		7	22	75	65	60	48	45	32	35	7	24	75	60	55	42	38	35	35		7	22	35	27	20	24	22	21	22
8	15	18	18	19	21	22	25	20		8	23	36	35	24	21	24	20	21		8	25	74	66	65	40	44	33	34	8	25	78	61	52	41	37	38	36		8	23	36	35	24	21	24	20	21
9	22	19	18	20	22	21	22	25		9	24	37	38	28	24	25	22	21		9	23	73	64	55	49	43	35	32	9	24	72	64	52	40	36	38	34		9	24	37	38	28	24	25	22	21
10	17	15	19	22	22	21	23	24		10	21	38	28	29	22	20	22	22		10	24	72	62	55	45	40	34	33	10	26	71	62	51	45	35	35	31		10	21	38	28	29	22	20	22	22
11	16	20	20	21	21	22	23	26		11	20	41	32	32	24	23	24	25		11	25	70	66	58	51	35	35	30	11	22	71	60	55	44	37	35	30		11	20	41	32	32	24	23	24	25
12	18	18	21	20	21	19	25	24		12	21	40	30	25	20	22	25	25		12	24	77	65	59	48	36	35	31	12	22	75	60	54	42	38	34	35		12	21	40	30	20	20	22	25	25
13	18	18	20	19	20	19	22	25		13	20	40	32	25	20	21	24	25		13	24	77	60	53	45	36	35	32	13	22	75	62	55	45	40	35	35		13	21	42	35	25	20	23	22	20
14	20	19	21	18	20	20	23	24		14	21	41	30	26	21	25	23	24		14	25	79	65	55	45	35	34	31	14	23	77	65	54	42	39	33	35		14	20	42	32	20	19	22	21	25
15	17	18	20	20	21	21	24	24		15	21	41	28	25	20	25	24	25		15	24	80	65	53	48	36	35	31	15	22	75	60	53	40	38	32	30		15	22	41	30	22	20	25	20	24
16	19	19	19	21	22	20	25	23		16	21	39	31	26	21	22	25	25		16	24	70	60	59	45	35	36	30	16	24	78	60	52	42	35	35	30		16	20	40	35	21	22	23	25	20
17	18	18	18	20	21	19	23	24		17	21	39	30	25	21	21	24	24		17	22	72	65	58	44	36	34	31	17	23	77	62	50	45	38	38	32		17	21	42	36	20	21	24	23	22
18	18	19	19	19	21	20	24	23		18	21	41	31	25	20	21	24	25		18	24	75	60	58	45	40	32	30	18	22	75	60	55	45	38	36	30		18	21	45	35	25	19	25	22	20
Fig. 6G
	Mean sensing time (s)		Sham								Mean sensing time (s)		DC+2µg Prexasertib								Mean sensing time (s)		DC+vehicle								Mean sensing time (s)		DC+0.02µg Prexasertib								Mean sensing time (s)		DC+0.2µg Prexasertib
Animal No	Baseline	2 days	1 week	2 weeks	3 weeks	4 weeks	5 weeks	6 weeks		Animal No	Baseline	2 days	1 week	2 weeks	3 weeks	4 weeks	5 weeks	6 weeks		Animal No	Baseline	2 days	1 week	2 weeks	3 weeks	4 weeks	5 weeks	6 weeks		Animal No	Baseline	2 days	1 week	2 weeks	3 weeks	4 weeks	5 weeks	6 weeks		Animal No	Baseline	2 days	1 week	2 weeks	3 weeks	4 weeks	5 weeks	6 weeks
1	0	0.1	0.06	0	0	0	0	0		1	0	0.25	0.15	0.05	0.01	0	0	0		1	0	0.75	0.55	0.22	0.2	0.15	0	0.11		1	0	0.25	0.15	0.05	0.01	0	0	0		1	0	0.25	0.15	0.05	0.01	0	0	0
2	0	0.12	0.05	0	0	0	0	0		2	0	0.29	0.11	0.09	0	0	0	0		2	0	0.69	0.51	0.26	0.18	0.16	0.15	0.12		2	0	0.29	0.11	0.09	0	0	0	0		2	0	0.29	0.11	0.09	0	0	0	0
3	0	0.11	0.06	0	0	0	0	0		3	0	0.28	0.15	0.05	0.01	0	0	0		3	0	0.68	0.52	0.24	0.19	0.13	0.18	0.14		3	0	0.28	0.15	0.05	0.01	0	0	0		3	0	0.28	0.15	0.05	0.01	0	0	0
4	0	0.1	0.06	0	0	0	0	0		4	0	0.2	0.14	0.04	0.02	0	0	0		4	0	0.78	0.5	0.3	0.15	0.15	0.185	0.12		4	0	0.2	0.14	0.04	0.02	0	0	0		4	0	0.2	0.14	0.04	0.02	0	0	0
5	0	0.1	0.02	0	0	0	0	0		5	0	0.29	0.15	0.06	0.01	0	0	0		5	0	0.72	0.48	0.33	0.21	0.16	0.14	0.1		5	0	0.29	0.15	0.06	0.01	0	0	0		5	0	0.29	0.15	0.06	0.01	0	0	0
6	0	0.1	0.05	0	0	0	0	0		6	0	0.21	0.12	0.05	0.01	0	0	0		6	0	0.73	0.44	0.32	0.2	0.15	0.18	0.15		6	0	0.21	0.12	0.05	0.01	0	0	0		6	0	0.21	0.12	0.05	0.01	0	0	0
7	0	0.1	0.05	0	0	0	0	0		7	0	0.28	0.15	0.05	0	0	0	0		7	0	0.77	0.48	0.32	0.19	0.16	0.14	0.13		7	0	0.28	0.15	0.05	0	0	0	0		7	0	0.28	0.15	0.05	0	0	0	0
8	0	0.11	0.06	0	0	0	0	0		8	0	0.25	0.14	0.02	0	0	0	0		8	0	0.75	0.5	0.33	0.19	0.14	0.14	0.12		8	0	0.25	0.14	0.02	0	0	0	0		8	0	0.25	0.14	0.02	0	0	0	0
9	0	0.1	0.04	0	0	0	0	0		9	0	0.28	0.13	0.02	0	0	0	0		9	0	0.74	0.5	0.3	0.18	0.15	0.15	0.13		9	0	0.28	0.13	0.02	0	0	0	0		9	0	0.28	0.13	0.02	0	0	0	0
10	0	0.12	0.06	0	0	0	0	0		10	0	0.27	0.14	0.05	0	0	0	0		10	0	0.72	0.49	0.28	0.2	0.13	0.14	0.14		10	0	0.27	0.14	0.05	0	0	0	0		10	0	0.27	0.14	0.05	0	0	0	0
11	0	0.12	0.02	0	0	0	0	0		11	0	0.25	0.12	0.03	0	0	0	0		11	0	0.72	0.48	0.29	0.2	0.15	0.14	0.15		11	0	0.25	0.12	0.03	0	0	0	0		11	0	0.25	0.12	0.03	0.01	0	0	0
12	0	0.11	0.02	0	0	0	0	0		12	0	0.26	0.13	0.02	0	0	0	0		12	0	0.75	0.47	0.28	0.2	0.16	0.12	0.13		12	0	0.26	0.13	0.02	0	0	0	0		12	0	0.26	0.13	0.02	0	0	0	0
13	0	0.11	0.045	0	0	0	0	0		13	0	0.25	0.13	0.02	0.01	0	0	0		13	0	0.75	0.5	0.3	0.2	0.15	0.13	0.13		13	0	0.26	0.13	0.02	0	0	0	0		13	0	0.26	0.13	0.02	0	0	0	0
14	0	0.04	0.03	0	0	0	0	0		14	0	0.2	0.15	0.03	0	0	0	0		14	0	0.72	0.45	0.28	0.18	0.16	0.12	0.14		14	0	0.25	0.14	0.03	0	0	0	0		14	0	0.25	0.14	0.03	0	0	0	0
15	0	0.05	0.05	0	0	0	0	0		15	0	0.2	0.14	0.02	0	0	0	0		15	0	0.7	0.48	0.25	0.19	0.15	0.13	0.13		15	0	0.26	0.13	0.03	0.01	0	0	0		15	0	0.26	0.13	0.03	0.01	0	0	0
16	0	0.1	0.04	0	0	0	0	0		16	0	0.26	0.14	0.03	0	0	0	0		16	0	0.7	0.45	0.3	0.2	0.15	0.13	0.14		16	0	0.28	0.14	0.02	0.01	0	0	0		16	0	0.28	0.14	0.02	0	0	0	0
17	0	0.1	0.03	0	0	0	0	0		17	0	0.27	0.15	0.02	0	0	0	0		17	0	0.72	0.5	0.25	0.2	0.15	0.14	0.13		17	0	0.29	0.14	0.03	0	0	0	0		17	0	0.27	0.13	0.03	0.01	0	0	0
18	0	0.15	0.05	0	0	0	0	0		18	0	0.25	0.15	0.04	0.01	0	0	0		18	0	0.7	0.52	0.33	0.18	0.15	0.12	0.14		18	0	0.27	0.14	0.02	0	0	0	0		18	0	0.27	0.14	0.02	0	0	0	0

## Sheet: Fig. 7
Fig. 7A-C
	a. % surviving RGC					b. % RGC with neurites					c. Mean neurite length
Well	NBA	CNTF	Chk1i	Prex		NBA	CNTF	Chk1i	Prex		NBA	CNTF	Chk1i	Prex
1	33	40	40	85		0.4	2	5	45		12	90	90	1200
2	30	38	35	88		0.6	3	3	40		14	100	100	1500
3	32	35	38	80		0.8	3	7	43		15	85	88	1324
4	30	40	42	90		0.5	4	5	44		22	82	78	1425
5	30	41	41	85		0.5	3	5	41		20	88	75	1325
6	31	40	40	88		0.7	4	4	45		12	95	75	1421
7	32	38	35	90		0.5	3	3	42		17	87	76	1325
8	32	37	38	86		0.6	3	6	44		15	88	77	1400
9	31	36	40	80		0.7	3	7	43		15	88	97	1355
Fig. 7F
Retina No.	ONC+vehicle	ONC+Chk1i	ONC+Prex	Intact
1	450	500	2093	2400
2	500	420	2100	2325
3	470	400	2089	2255
4	425	450	2100	2533
5	445	480	2114	2442
6	450	472	2115	2332
7	475	475	2095	2345
8	487	472	2022	2452
9	487	452	2144	2354
10	488	451	2153	2321
11	477	442	2156	2442
12	500	421	2136	2212
13	475	420	2147	2245
14	478	405	2214	2245
15	475	406	2002	2254
16	475	405	2001	2269
17	475	445	2000	2223
18	489	442	2013	2223
Fig. 7H
Distance from lesion (mm)	0.2			0.5			1			1.5			2			2.5			3			4
Optic nerve no.	ONC	ONC+Chk1i	ONC+Prex	ONC	ONC+Chk1i	ONC+Prex	ONC	ONC+Chk1i	ONC+Prex	ONC	ONC+Chk1i	ONC+Chk2i	ONC	ONC+Chk1i	ONC+Prex	ONC	ONC+Chk1i	ONC+Prex	ONC	ONC+Chk1i	ONC+Prex	ONC	ONC+Chk1i	ONC+Prex
1	25	20	4200	2	2	3000	0	10	2522	0	8	2001	0	2	1844	0	1	1544	0	0	1245	0	0	1022
2	22	22	4500	3	3	3500	0	12	2600	0	5	2411	0	2	1688	0	1	1455	0	0	1322	0	0	856
3	24	25	4800	2	5	2988	0	11	2854	0	4	2133	0	3	1647	0	1	1442	0	0	1211	0	0	1242
4	23	20	3999	2	4	2954	0	10	2222	0	2	1455	0	0	1666	0	0	1441	0	0	1222	0	0	1022
5	20	24	3945	2	2	3356	0	9	2532	0	3	1855	0	0	1888	0	1	1555	0	0	1200	0	0	1002
6	18	22	4440	1	3	2856	0	8	2025	0	2	1887	0	0	1545	0	0	1455	0	0	1122	0	0	1022
7	21	25	3788	2	3	3300	0	10	2545	0	5	1878	0	0	1566	0	1	1455	0	0	1522	0	0	1023
8	22	22	4200	2	2	3211	0	12	3445	0	2	1888	0	2	1545	0	0	1523	0	0	1245	0	0	1122
9	21	21	4512	3	2	3320	0	10	2212	0	3	1763	0	2	1745	0	1	1540	0	0	1324	0	0	900
10	22	25	4523	2	3	3145	0	11	2122	0	5	1778	0	1	1775	0	1	1621	0	0	1322	0	0	958
11	22	24	4454	3	3	3214	0	10	2455	0	4	1821	0	2	1568	0	0	1455	0	0	1422	0	0	998
12	23	21	3888	2	3	3012	0	8	2442	0	6	1988	0	1	1899	0	0	1654	0	0	1255	0	0	1211
13	23	22	3989	2	2	3202	0	11	2323	0	4	1956	0	2	1655	0	1	1544	0	0	1214	0	0	1012
14	22	23	3889	2	2	3025	0	12	2326	0	2	1942	0	0	1562	0	1	1335	0	0	1211	0	0	1036
15	20	23	4254	1	3	3120	0	9	2221	0	2	1855	0	1	1545	0	1	1325	0	0	1211	0	0	1200
16	22	21	4200	1	5	3146	0	11	2355	0	5	2100	0	1	1456	0	1	1456	0	0	1213	0	0	1025
17	23	21	4233	2	4	3145	0	10	2189	0	4	2311	0	0	1756	0	0	1465	0	0	1200	0	0	1022
18	21	20	4456	2	4	3122	0	11	2355	0	3	1862	0	2	1788	0	0	1436	0	0	1320	0	0	1020
Fig. 7J
Eye	Intact	ONC+vehicle	ONC+Chk1i	ONC+Prex
1	65	0	0	50
2	70	0	0	52
3	66	0	0	51
4	67	0	0	52
5	63	0	0	51
6	66	0	0	51
7	65	0	0	51
8	65	0	0	55
9	66	0	0	54
10	67	0	0	52
11	68	0	0	52
12	65	0	0	55
13	60	0	0	58
14	60	0	0	60
15	66	0	0	62
16	65	0	0	60
17	63	0	0	58
18	66	0	0	56

## Sheet: Fig. S1
	Fig. S1A											Fig. S1B
Well	Vehicle	Sham	FGF2	shEGFP	0.5	1	1.5	2	2.5		Well	Vehicle	Sham	shEGFP	FGF2	0.5	1	1.5	2	2.5
1	1.2	1.2	1.3	1.3	0.68	0.4	0.25	0.25	0.25		1	5.6	5.5	5.4	5.2	3	2	0.55	0.5	0.35
2	1.1	1.2	1.2	1.2	0.6	0.34	0.31	0.25	0.22		2	5.2	5.2	5.2	5.4	2.8	1.5	0.44	0.48	0.48
3	1.2	1.1	1.1	1.1	0.8	0.34	0.32	0.2	0.23		3	5.3	5.6	5.5	5	2.7	1.5	0.5	0.44	0.44
4	1.1	1.2	1.2	1.1	0.7	0.35	0.3	0.2	0.25		4	5.5	5.4	5.5	5.3	2.7	1.7	0.55	0.5	0.45
5	1.2	1.1	1.2	1.2	0.75	0.35	0.25	0.25	0.23		5	5.3	5.5	5.4	5.4	2.8	1.6	0.5	0.45	0.5
6	1.2	1.1	1.2	1.2	0.65	0.4	0.27	0.25	0.25		6	5.2	5.3	5.5	5.4	3	1.5	0.5	0.45	0.45
7	1.1	1.2	1.2	1.3	0.7	0.38	0.3	0.25	0.25		7	5.5	5.4	5.6	5.4	2.6	1.7	0.45	0.5	0.45
8	1.2	1.2	1.1	1.1	0.8	0.35	0.3	0.2	0.24		8	5.4	5.3	5.4	5.3	2.7	1.8	0.45	0.45	0.45
9	1.2	1.2	1.2	1.2	0.7	0.4	0.25	0.25	0.23		9	5.3	5.4	5.5	5.5	2.6	1.9	0.5	0.4	0.5
	Fig. S1C								Fig. S1D								Fig. S1E
	Proportion of surviving DRGN								Proportion of DRGN with neurites								Mean neurite length
Well	Vehicle	Sham	shEGFP	FGF2	shChk1	shChk2		Well	Vehicle	Sham	shEGFP	FGF2	shChk1	shChk2		Well	Vehicle	Sham	shEGFP	FGF2	shChk1	shChk2
1	38	40	42	65	39	86		1	2	3	6	42	5	85		1	22	20	18	185	50	500
2	40	35	35	65	35	95		2	5	6	5	38	2	85		2	14	15	24	150	45	500
3	41	39	39	58	38	92		3	3	4	4	40	7	76		3	23	22	22	140	44	550
4	38	38	38	65	41	95		4	4	2	3	45	8	86		4	22	18	20	170	35	548
5	38	38	38	63	40	95		5	3	2	3	41	7	80		5	21	19	20	150	45	524
6	39	40	39	65	38	90		6	5	3	4	40	6	85		6	20	18	21	155	47	534
7	40	40	39	64	39	90		7	4	4	5	45	5	80		7	21	17	22	168	48	535
8	38	39	37	62	40	95		8	5	3	3	42	6	83		8	20	20	21	165	51	520
9	41	38	39	60	41	92		9	3	5	4	40	5	80		9	21	20	21	175	50	505

## Sheet: Fig. S2
Fig. S2A
n	DRGN without neurites	DRGN with neurites	DRGN without neurites	DRGN with neurites	DRGN without neurites	DRGN with neurites	DRGN without neurites	DRGN with neurites	DRGN without neurites	DRGN with neurites	DRGN without neurites	DRGN with neurites
1	0.8	10	1	40	0.8	34	0.5	5.2	1.5	15	0.8	6
2	1	9	5	35	0.7	36	1.2	6.1	1	14	1.5	5
3	1	8	2	35	0.75	32	0.4	5.7	1	13	0.9	4
4	0.8	7	1.5	38	1	33	0.7	4.8	1	15	1.1	6
5	1.1	10	1.8	36.5	1.1	37	0.8	4.5	0.5	16	0.5	6
6	1.1	8	1	35.3	1	36	0.9	4.5	0.9	14	1	8
Fig. S2C
	gap43		sprr1a		c/ebp-epsilon		atf3		galanin		socs-3
n	DRGN without neurites	DRGN with neurites	DRGN without neurites	DRGN with neurites	DRGN without neurites	DRGN with neurites	DRGN without neurites	DRGN with neurites	DRGN without neurites	DRGN with neurites	DRGN without neurites	DRGN with neurites
1	1	8	2	38	1	35	0.7	5	1	12	0.5	5
2	1	9	1	40	0.5	34	1	6	1.2	15	0.5	6
3	0.9	8	2	35	0.8	36	0.5	5.5	1.2	13	0.8	6.5
4	0.8	7	1.5	36	0.9	32	0.5	4.5	1	14	1	5.3
5	1	9	1.4	37	1	35	0.6	4.8	0.5	16	0.9	5.2
6	1.1	8	1	36	1.1	38	0.8	4.9	0.8	13	1.1	5.5

## Sheet: Fig. S3
Fig. S3B
	gap43				sprr1				c/ebp-epsilon				atf3				galanin
Animal	DC+Vehicle	DC+Prex	DC+Chk2i	DC+Chk1i	DC+Vehicle	DC+Prex	DC+Chk2i	DC+Chk1i	DC+Vehicle	DC+Prex	DC+Chk2i	DC+Chk1i	DC+Vehicle	DC+Prex	DC+Chk2i	DC+Chk1i	DC+Vehicle	DC+Prex	DC+Chk2i	DC+Chk1i
1	1	15	18	1	1	45	55	1	1.1	60	65	1.2	1.4	12	15	1.4	1	20	25	1
2	1.1	16	19	1.1	1.3	46	50	1.25	1.25	42	62	1.1	1.2	11	12	1.2	1.5	21	24	1
3	1.2	17	20	0.8	1.3	50	51	1.2	1.05	45	55	1.3	1.5	12	14	1	1	24	23	1
4	1.2	15	15	0.9	1.2	52	45	1.3	1.15	55	58	0.9	1.3	13	13	1	2	18	20	1.2
5	1	14	15	1	1.25	55	43	1	1	58	56	1	1	14	12	1.5	2	19	18	1.3
6	0.9	15	19	1	1	52	46	1	1	56	50	1.4	1	10	14	1	1	22	19	1.3
7	1	15	20	1.2	1.2	50	45	1.2	1	50	50	1.2	1.1	10	13	1.1	1.6	25	20	1.5
8	1	16	18	1.1	1	48	41	1.3	1.3	52	48	1.1	1	11	14	1.2	1.4	21	25	1.2

[truncated: 4 more sheets: Fig. S4, Fig. S5, Fig. S6, Fig. S7]
